# Supplementary material for: Airway surveillance and lung viral control by memory T cells induced by COVID-19 mRNA vaccine
Source: JCI Insight. 2023 Nov 22;8(22):e172510. doi: 10.1172/jci.insight.172510 (PMC10721330; doi:10.1172/jci.insight.172510)
Supplement: Supporting data values [file jciinsight-8-172510-s070.xlsx]

## Sheet: 1A
													BAL																								Lung
												D5	30.7	32.5	26.8	11.7	21.1	59.6																			19.4	31.2	12.8	16.2	16.9	51.8
												D8	20.3	16.4	15.8	7.63	27.8	15.3	18.4	13.2	21.4	24.2	9.21	23.6													14.9	5.57	6.98	18.5	20.1	8.42	12.8	9.76	17.4	15	11	13.9
												D5	2960.5	6640.2	39953.2	27225.6	11288.5	49673.6																			8144.5	17979	336490	92160	177140	196020
												D8	60248	20300.8	24180	35041	952.2	13870	109536	25619	51336	24196.5	12319.7	41870													76610	298155	56420	306705	47880	41310	43900	68250	83980	56465	48645	208680

## Sheet: 1B D5
	mRNA IN												BAL												mRNA IN												Lung												mRNA IN
D5	0	0	87.5	87.45	77.8	66.51							82.19	75.97	74.9	78.8	61	80.7							22.75	66.7	89.61	77.2	69.65	64.23							67.058	76.62	70.11	74.1	82.62	75.05							29.01
[truncated: 35 more columns]

## Sheet: 1B D8
	mRNA IN												BAL												mRNA IN												Lung												mRNA IN
D8	17.79	19.6	29.18	27.8	22.2	26.26	31.2	28.4	40.6	47.4	18.5	24.46	17.95	14.85	23.7	20.7	20.2	9.09	32.69	32.8	30.7	31.59	40.2	24.5	11.1	6.77	7.03	11.45	16.2	10.52	3.42	10.3	16.1	29.01	2.06	7.46	1.86	1.4	0.7	9.24	2.08872	2.762	2.82	3.7	2.22	4.23459	3.623	2.86442	23.5
[truncated: 71 more columns]

## Sheet: 1C D5
	mRNA IN												BAL												mRNA IN												Lung												mRNA IN
D5	0	0	7.28	15.43	15.14	9.56							15.23	20.86	22.07	33.06	20.89	8.7							96.7	92.4	15.79	21.35	28.72	17.23							98.4	99.1	94.3	98.5	98.5	98.9							43.9
[truncated: 35 more columns]

## Sheet: 1C D8
	mRNA IN												BAL												mRNA IN												Lung												mRNA IN
D5	0	0	8.82	0.4	15.76	6.25	1.03	1.32	1.55	0	4.21	3.94	3.84	3.07	6.81		7.3	34.8	6.78	3.58	16.07	21.41	18.59	7.04	38.7	40.9	57.3	29.1	39.8	63.3	52.8	51.4	53.5	54	53.8	80.2	97.9	95.6	95.1	96.5	96.6	95.8	96.5	96.9	97.1	96.6	96.1	97.8	0.8
[truncated: 71 more columns]

## Sheet: 1D CD127- KLRG1+ D5
	mRNA IN												BAL												mRNA IN												Lung												mRNA IN
D5	0	0	6.04	11.5	3.6	1.46							5.62	6.01	12.3	6.4	7.64	12.8							8.79	4.65	8.8	7.63	5.37	2.69							12.7	10.7	20.6	17.1	20.8	28.3							1.75
[truncated: 35 more columns]

## Sheet: 1D CD127+ KLRG1- D8
	mRNA IN												BAL												mRNA IN												Lung												mRNA IN
D8	0	0	1.47	0.2	0	9.38	1.03	0	0	0	0	0.56	0.35	0.44	1.14	12.5	1.54	9.5	1.69	0.89	3.16	4.48	4.97	1.48	1.29	4.86	2.25	1.14	0.93	6.12	10.1	4.62	7	4.05	0.76	11.8	5.79	10.6	9.21	8.15	8.02	10.9	7.87	12.6	8.12	7.37	9.79	7.21	5.58
[truncated: 71 more columns]

## Sheet: 1D CD127- KLRG1+ D8 
	mRNA IN												BAL												mRNA IN												Lung												mRNA IN
D8	57.9	60.3	67.6	75.9	68.4	78.1	70.3	58.3	68.8	38.7	73.2	57	50.5	68.3	66.1	72.3	60	73.6	70.3	58.9	62.8	60.7	55.3	64.1	44.5	21.6	36	23.5	34.3	36.7	33.6	28.6	47.1	44.6	42.1	43.5	15.1	21.4	31	32.4	28	21.2	40.5	26.9	35	47.3	36.1	45	58.6
[truncated: 71 more columns]

## Sheet: 2A TCf1+ Granzyme B- D5
	mRNA IN												BAL												mRNA IN												Lung												mRNA IN
D5	0	50	26.6	39.2	60	41.8							37.5	30.7	18.1	57.6	39	25.7							95.5	61.1	13.2	24.1	25.4	39.6							7.87	3.63	5.15	13.2	2.89	1.85							94.2
[truncated: 35 more columns]

## Sheet: 2A TCf1- Granzyme B+ D5
	mRNA IN												BAL												mRNA IN												Lung												mRNA IN
D5	0	0	26.2	13.9	11.4	17.7							33.9	29.3	58.4	39.4	34.1	42.9							0	11.1	36.3	25.3	24.1	25.9							74.9	81.8	76.2	67	78.3	84.3							1.92
[truncated: 35 more columns]

[truncated: 131 more sheets: 2A TCf1+ Granzyme B- D8, 2A TCf1- Granzyme B+ D8, 2B CXCR3+ CX3CR1- D5, 2B CXCR3- CX3CR1+ D5, 2B CXCR3+ CX3CR1- D8, 2B CXCR3- CX3CR1+ D8, 2C CX3CR1+ D5, 2C CX3CR1+ D8, 2C TBET+ D5, 2C TBET+ D8, 2C EOMES+ D5, 2C EOMES+ D8, 2C PD-1+ D5, 2C PD-1+ D8, 3A %, 3A #, 3B CD127+, 3B CD127-, 3C, 3D CX3CR1+ …]
